# Supplementary material for: Identification and Characterization of microRNAs and Their Predicted Functions in Biomineralization in the Pearl Oyster (Pinctada fucata)
Source: Biology (Basel). 2019 Jun 17;8(2):47. doi: 10.3390/biology8020047 (PMC6627748; doi:10.3390/biology8020047)
Supplement: Supplementary file 1 [file biology-08-00047-s001.zip]

Archive with 5 entries (4 files):
- Supplementary Materials/Supplementary materials.docx
- Supplementary Materials/Table S1.xlsx
- Supplementary Materials/Table S2.xlsx
- Supplementary Materials/Table S3.docx
- Supplementary Materials/
