# Supplementary material for: Identification and Characterization of microRNAs and Their Predicted Functions in Biomineralization in the Pearl Oyster (Pinctada fucata)
Source: Biology (Basel). 2019 Jun 17;8(2):47. doi: 10.3390/biology8020047 (PMC6627748; doi:10.3390/biology8020047)
Supplement: Supplementary file 1 [file biology-08-00047-s001.zip › Supplementary Materials/Table S1.xlsx]

## Sheet: Table S1
	Table S1. Detailed information of identified miRNA in P. fucata by high-throughput sequencing
Id	miRNA	Mature miRNA sequence	miRNA star sequence	Precursor sequence	Position
1	let-7a	ugagguaguagguuguauaguu	cuguacgaccugcuagcuuucc	ugagguaguagguuguauaguugagaacuacaucacuauauggagaacuguacgaccugcuagcuuucc	scaffold153.1|size464477:338933..339002:+
2	miR-100	aacccguagauccgaacuugug	caagcucaguucuaggggugugu	aacccguagauccgaacuugugauauaauuaauucacaagcucaguucuaggggugugu	scaffold153.1|size464477:338482..338541:+
3	miR-10262-3p	uuugguaguggaggaggau	ucuguucuaugcaccuaaua	ucuguucuaugcaccuaauagguuugguaguggaggaggau	scaffold104.1|size525834:351350..351391:+
4	miR-10265-3p	acucaugcacauacguccuaca	uaggauguauguaaacgauuucu	uaggauguauguaaacgauuucuuagaauugaacuugagacucaugcacauacguccuaca	scaffold2175.1|size110120:65551..65612:+
5	miR-10311	guacauagaaaugaagaacaug	uguuuaucauuucuagguauac	uguuuaucauuucuagguauacuaguguauauaucauuucuagguauauaguguacaaaagauguacauagaaaugaagaacaug	scaffold263.1|size391618:26649..26734:-
6	miR-10397	uccuugacuguucuagugcuuc	gacacuagaauguugaugggaau	gacacuagaauguugaugggaauuuuuuuaacaaauccuugacuguucuagugcuuc	scaffold4879.1|size35254:28674..28731:-
7	miR-10723	gggugacagggaccugggccuuaca	guccuguacugugucagugug	guccuguacugugucagugugauagguuacagugguuauugcuggaugacgugacacugggugacagggaccugggccuuaca	scaffold4006.1|size49585:6632..6715:+
8	miR-10763	cuuaggccaggguuacuuccgac	cggggguagcuccgacuuaaagc	cggggguagcuccgacuuaaagcuucguaauuugucuuaggccaggguuacuuccgac	scaffold974.1|size208383:124060..124118:-
9	miR-10820	guccccguagcgcagugg	uagcgcgcuggacuucua	guccccguagcgcaguggauagcgcgcuggacuucua	scaffold344.1|size353909:16154..16191:-
10	miR-10a	uacccuguagauccgaauuugu	aaauucguaucugcggcguauu	uacccuguagauccgaauuugugugaguuaaaagugacaaauucguaucugcggcguauu	scaffold73.1|size561141:150836..150896:+
11	miR-11268	ucgguacaucggaagugccguc	cggcauucccaaugucacacagaca	ucgguacaucggaagugccgucaauuuuaauuugaucaauaacguaugacggcauucccaaugucacacagaca	scaffold73.1|size561141:13072..13146:-
12	miR-11651-3p	aaaugcgacgcuccuucucgccugu	uaggcaagaagcgucgcauuu	aaaugcgacgcuccuucucgccuguugaaauaugcauaggcaagaagcgucgcauuu	scaffold6619.1|size18171:17788..17845:+
13	miR-12128	gucagggacaaccggucucguaucc	ggacagaacaugugauugacccu	gucagggacaaccggucucguauccuuggcaaccaagacacggacagaacaugugauugacccu	scaffold3233.1|size68591:44643..44707:+
14	miR-12221	acggacaagggcgguggaaaga	ucuuucaucgacuuuuucuuuc	acggacaagggcgguggaaagaaggaaauggaccucuuucaucgacuuuuucuuuc	scaffold646.1|size264941:204197..204253:+
14	miR-12221	acggacaagggcgguggaaaga	ucuuucaucgacuuuuucuuuc	acggacaagggcgguggaaagaaggaaauggaccucuuucaucgacuuuuucuuuc	scaffold646.1|size264941:203689..203745:+
15	miR-12346	ugagccuuaacugaauucuag	uggaguauucagugaaggcucaac	uggaguauucagugaaggcucaacuaauacucaguugagccuuaacugaauucuag	scaffold275.1|size385496:207313..207369:+
15	miR-12346	ugagccuuaacugaauucuag	uggaguauucagugaaggcucaac	uggaguauucagugaaggcucaacuaauaaucaguugagccuuaacugaauucuag	scaffold2449.1|size96951:39126..39182:-
15	miR-12346	ugagccuuaacugaauucuag	uggaguauucagugaaggcucaac	uggaguauucagugaaggcucaaccaauacucaguugagccuuaacugaauucuag	scaffold1821.1|size131169:25809..25865:-
16	miR-12352	uguacaccguggguuacacac	guguaacccacuggguagauc	guguaacccacuggguagaucguaccauguacaccguggguuacacac	scaffold28.1|size676892:465773..465821:-
17	miR-124	uaaggcacgcggugaaugcca	guguucacuguguagaccuugau	guguucacuguguagaccuugauggaauauaacgauuaaggcacgcggugaaugcca	scaffold12.1|size888894:700626..700683:-
18	miR-125a	ucccugagaccauaacuuguga	ccagguuuuggccucgggacua	ucccugagaccauaacuugugaacacuagcuucccagguuuuggccucgggacua	scaffold153.1|size464477:368434..368489:+
19	miR-12	aagaaugaugacaucaagcacu	uuuaugguguuaauuaugaaugg	uuuaugguguuaauuaugaaugguaugaacauguacauauauacauguauauuuugcaagaaugaugacaucaagcacu	scaffold799.1|size235599:46600..46679:+
20	miR-1338	aagggagcauccguugacagu	ugucauggaguugcucucuuua	aagggagcauccguugacagucagaaaugacgcgcugucauggaguugcucucuuua	scaffold23282.1|size989:431..488:+
21	miR-133a	uugguccccuucaaccagcugu	aguugguugacgaugggccaaau	aguugguugacgaugggccaaauaaaccauguauaaaaugccauuugguccccuucaaccagcugu	scaffold337.1|size356808:53615..53681:+
22	miR-133b	uuugguaaccuggccuuaugg	auagcaccagauugaccaaagg	uuugguaaccuggccuuaugguguguauguaauucaccauagcaccagauugaccaaagg	scaffold2190.1|size109284:26824..26884:-
23	miR-137-3p	uuauugcuugagaauacacgu	acggguauucuuggguaaauaca	acggguauucuuggguaaauacacaacaaaagauuguuauugcuugagaauacacgu	scaffold701.1|size252257:39335..39392:+
24	miR-138-3p	acuuuuucacugacuuuuugg	aaagaaucgaugaaaauuagc	acuuuuucacugacuuuuuggacacguccuguaucaaggaauccaaagaaucgaugaaaauuagc	scaffold980.1|size206923:91459..91524:-
25	miR-1-3p	uggaauguaaagaaguauguau	uccauacuucuuugcuaucccau	uccauacuucuuugcuaucccauaugaaaaggccaaaagcuauggaauguaaagaaguauguau	scaffold337.1|size356808:44659..44723:+
26	miR-1422p	ucagucaaagcgcaaauagccugg	aggcuauuugcgcuuuaaauaucc	aggcuauuugcgcuuuaaauaucccuaacccuaacccauucagucaaagcgcaaauagccugg	scaffold408.1|size332317:320933..320996:+
27	miR-146b-3p	ugcccuauccgucagucgcugc	agggacuguuggaugggcuaca	ugcccuauccgucagucgcugcuuuauuuucacgcagggacuguuggaugggcuaca	scaffold1865.1|size128316:31099..31156:+
27	miR-146b-3p	ugcccuauccgucagucgcugc	agggacuguuggaugggcuaca	ugcccuauccgucagucgcugcuuuauuuucacgcagggacuguuggaugggcuaca	scaffold1865.1|size128316:32085..32142:+
28	miR-1493	agaacuguguauggacaucagu	ugauuguccaaacgcaau	ugauuguccaaacgcaauucuugugagauaaaaccaagaacuguguauggacaucagu	scaffold324.1|size360486:225805..225863:-
29	miR-154b	ggaggucuguugccgaug	gaaucaaugacuuuacacu	ggaggucuguugccgaugcacucaacuggauuuuccuuacaggauaacuaaugaaugaaucaaugacuuuacacu	scaffold951.1|size211661:194994..195069:-
30	miR-1664-3p	acugugacgucacaaggg	caugugacuguuauuagcca	acugugacgucacaaggggucugguauaaaagucugggcaucugguaucagauauaccacgucuucaugugacuguuauuagcca	scaffold1046.1|size199182:111861..111946:+
31	miR-1671	gugaggaccagugucagagguu	ccucuacucgggucuucuaucg	gugaggaccagugucagagguugcugaauggauccaaccucuacucgggucuucuaucg	scaffold562.1|size284392:42676..42735:-
32	miR-1728	agguugauuuauguuaaaccccc	ggguaugcaugaaucacucugu	agguugauuuauguuaaacccccugcaaacaaaguuuggggguaugcaugaaucacucugu	scaffold1719.1|size136720:13359..13420:+
33	miR-1776	uguagugaccacaguggcuguacgu	ucgugauuugggcggugugggauugacau	ucgugauuugggcggugugggauugacaucagucucaggggggcauguagugaccacaguggcuguacgu	scaffold59.1|size588352:108307..108377:-
34	miR-1782	ucauucauuuacuuuaaucacu	gagagaaguauuugaaaugacu	gagagaaguauuugaaaugacuugagauugagcaggucauucauuuacuuuaaucacu	scaffold5259.1|size30154:4613..4671:+
35	miR-1788b-3p	uaggcaagaagcgucgcauuuc	aaaugcgacgcuccuucucgccugu	aaaugcgacgcuccuucucgccuguugaaauaugcauaggcaagaagcgucgcauuuc	scaffold2005.1|size120670:103256..103314:-
35	miR-1788b-3p	uaggcaagaagcgucgcauuuc	gaaaugcgacgcuccuucuc	gaaaugcgacgcuccuucucaccuguugaaauauguauaggcaagaagcgucgcauuuc	scaffold1282.1|size173508:146382..146441:+
36	miR-1799	ugaagugaggaaaugaugcgaaga	ucucuguaucauuccuccuccuc	ugaagugaggaaaugaugcgaagaaauugucucauuuuuuugcuucucuguaucauuccuccuccuc	scaffold3722.1|size55662:34468..34535:+
37	miR-181d-3p	ucaccggguaaacauucauccgu	ggugaguguauauccgguuagaug	ggugaguguauauccgguuagauggagauuuaaugacaucaccggguaaacauucauccgu	scaffold60.1|size586785:289543..289604:-
38	miR-183	aauggcacugguagaauucacgg	guggucuaccgguugccauaua	aauggcacugguagaauucacggugguaaauaaguuccguggucuaccgguugccauaua	scaffold1126.1|size190139:42878..42938:+
39	miR-184-3p	uggacggagaacugauaagggc	ccuuaucacuuguucgucgcagu	ccuuaucacuuguucgucgcaguugugauacaaacacuggacggagaacugauaagggc	scaffold1243.1|size176972:38598..38657:+
40	miR-190	agauauguuugauauauuuggug	accaaauaucagacaugucaaca	agauauguuugauauauuuggugaguguuaucgaagcccaccaaauaucagacaugucaaca	scaffold1064.1|size197018:160141..160203:+
41	miR-190-3p	uccgggaagaacauccucauccu	ggugggggcgucaucggggu	uccgggaagaacauccucauccuggguggucugggugggggcgucaucggggu	scaffold1023.1|size201382:107803..107856:+
42	miR-191b	aaacgaaacaagaaacgaaaac	uuucaguucuugucuugu	uuucaguucuugucuugucuuuuuguaaauaucauagaaaacgaaacaagaaacgaaaac	scaffold1228.1|size178511:45287..45347:-
43	miR-193a	uacuggccugcaaaaucccaa	gggggauuugcgcgcuagacaug	gggggauuugcgcgcuagacaugucuuuuauauaccauacuggccugcaaaaucccaa	scaffold625.1|size269911:70349..70407:-
44	miR-196a-3p	acggcaaccaagguucaucggu	caaugaaucuugguugccauc	caaugaaucuugguugccaucaucuugaagacgacggcaaccaagguucaucggu	scaffold2961.1|size76871:24410..24465:-
45	miR-1985	ugccauuuuuaucagucacugug	cggggcuugauagaaauggcgag	ugccauuuuuaucagucacuguguuuacauuugaccacggggcuugauagaaauggcgag	scaffold1865.1|size128316:33141..33201:+
46	miR-1990c-3p	cgggacuacgucaacuacuugc	aguaaguugauggggucccagg	aguaaguugauggggucccagguugugauugauucccgggacuacgucaacuacuugc	scaffold172.1|size448011:387854..387912:+
47	miR-1991	cuuacccuguaaaaucggagaagu	uucucguuucacaggguauauu	cuuacccuguaaaaucggagaaguuucgauuuggacuucucguuucacaggguauauu	scaffold93.1|size535885:261742..261800:-
48	miR-1993	uauuaugcuguuauucacgaga	ucggggauggcaguguaaugca	ucggggauggcaguguaaugcagugaaaacuauacguauuaugcuguuauucacgaga	scaffold289.1|size375720:212930..212988:-
49	miR-200a	uaauacugucagguaaagauguc	caucuuaccagauagcauuaga	caucuuaccagauagcauuagacuaaacguuaucguuucuaauacugucagguaaagauguc	scaffold2085.1|size115427:78558..78620:-
50	miR-2028-3p	ugaacuagcgaaucauucgga	ucgaaugauucgcuaguuacaagu	ucgaaugauucgcuaguuacaaguacaaguaacugaacuagcgaaucauucgga	scaffold49.1|size602791:242967..243021:-
51	miR-2059	uaaggcaauuacuggcuggcga	agccagcucaugauugucuuga	agccagcucaugauugucuugagagauguauuuaauugucuaaggcaauuacuggcuggcga	scaffold12613.1|size3880:658..720:+
52	miR-2061	uugcauagucacaaaagugauc	cagcuuuugugauuuagcaauu	cagcuuuugugauuuagcaauugucuguaucacaaauugcauagucacaaaagugauc	scaffold1234.1|size177808:57977..58035:-
52	miR-2061	uugcauagucacaaaagugauc	ucacuuaucacuguguaauc	uugcauagucacaaaagugaucggggagucgaccuagccacuaauuauagacugcuagaaucacuaacggaucacuuaucacuguguaauc	scaffold1234.1|size177808:57908..57999:-
53	miR-20b-3p	acuguaaucaaauauguaccugag	caggugcauuacuauuuuuugcagugu	caggugcauuacuauuuuuugcaguguuuuuuuuaacuccacaaacuguaaucaaauauguaccugag	scaffold5534.1|size27040:10571..10639:+
54	miR-210-3p	uugugcguggaacagcagcuua	acaguugcaguuucuugcaca	acaguugcaguuucuugcacaauuuaagaaauuaauucguugugcguggaacagcagcuua	scaffold31.1|size648564:365362..365423:+
55	miR-216	uaaucucagcugguaauucggag	caaguuacuagcagagauuacg	uaaucucagcugguaauucggaguaacgagccaauucucaaguuacuagcagagauuacg	scaffold1843.1|size196504:171348..171408:+
56	miR-22-3p	gagcugccaaaugaagggcugu	aguucuucuuuuggucagcugucu	aguucuucuuuuggucagcugucucuuucaauacuuauacugagagcugccaaaugaagggcugu	scaffold1270.1|size174762:141313..141378:+
57	miR-2285cd	cacaaccugcucgaaugaggcu	ccucguucaguuuggcugugac	ccucguucaguuuggcugugacgacaaagacauagucacaaccugcucgaaugaggcu	scaffold1904.1|size125633:7121..7179:+
58	miR-2424	ccagaucuaacucuuccagcuca	aguuggaagguuuggucuagaca	aguuggaagguuuggucuagacagcaauguuauauuugccagaucuaacucuuccagcuca	scaffold1095.1|size198600:36273..36334:+
59	miR-2427	gggucauugagugacuuacu	uguauacccucgauuggcucag	gggucauugagugacuuacucccugacaaauuacagaaguguauacccucgauuggcucag	scaffold456.1|size316835:34767..34828:-
60	miR-252a	uuaaguacuugugccgcgggaa	cccaugacuugagugcuuaaca	uuaaguacuugugccgcgggaaaaaagaaagaguuucccaugacuugagugcuuaaca	scaffold157.1|size459091:31407..31465:+
61	miR-2767	aaaguaaaauugugcuggagau	cuccagcauaauuucgcuuugu	aaaguaaaauugugcuggagauuguuucucucuuuucucuccagcauaauuucgcuuugu	scaffold696.1|size253222:46331..46391:-
61	miR-2767	aaaguaaaauugugcuggagau	cuccagcauaauuucguguugu	aaaguaaaauugugcuggagauuguuucucucuuuucucuccagcauaauuucguguugu	scaffold439.1|size322119:86111..86171:-
62	miR-2774b	aucgguagguagaauaucugcu	agcggagucuacaugccgaugg	aucgguagguagaauaucugcuaaggaaaauaaagcuagcggagucuacaugccgaugg	scaffold642.1|size266381:156270..156329:-
63	miR-278	ucggugggacuuucguucgauu	ccgaaugaaaggcucgugacgauc	ccgaaugaaaggcucgugacgaucaaagcuaacucggucggugggacuuucguucgauu	scaffold1271.1|size174590:124364..124423:-
63	miR-278	ucggugggacuuucguucgauu	ccgaaugaaaggcucgugacgauc	ccgaaugaaaggcucgugacgaucaaagcuaacucggucggugggacuuucguucgauu	scaffold1271.1|size174590:124628..124687:-
64	miR-2780d	aaagguguuucacaggcgcuac	uggcgccguguaaacaccuagcu	aaagguguuucacaggcgcuacauugaugauuacguggcgccguguaaacaccuagcu	scaffold70.1|size567005:376577..376635:+
65	miR-279	ugacuagauccacacucaucc	augggugugugucuauuccaug	augggugugugucuauuccauguucaauccaauuucaugacuagauccacacucaucc	scaffold60.1|size586785:299603..299661:-
66	miR-283	uaauaucagcugguaauccugag	cgggaugcugacugauauguga	uaauaucagcugguaauccugagaaaucuauuuauaaccugccucgggaugcugacugauauguga	scaffold1843.1|size196504:170727..170793:+
67	miR-286	agcgauugcgauauugugcgagugg	aucgcacugucgcaagcgcacu	agcgauugcgauauugugcgaguggcuauugcaaucaccaucgcacugucgcaagcgcacu	scaffold1724.1|size136406:54444..54505:+
68	miR-2973-3p	ucuuguucccaaagcaacgugc	aagucguuuugggaacaagaug	ucuuguucccaaagcaacgugcuuuaaagcaagucguuuugggaacaagaug	scaffold581.1|size279287:108187..108239:-
69	miR-29a-3p	uagcaccauuugaaaucagugc	ucugguuucuaguggugaauag	ucugguuucuaguggugaauagauuuuggagaauaauaacggucuagcaccauuugaaaucagugc	scaffold1612.1|size144481:121228..121294:+
70	miR-29b-3p	uagcaccauuugaaaucaguuu	ucuggucucauuugguggauaga	ucuggucucauuugguggauagaucaagaaauauauccucuagcaccauuugaaaucaguuu	scaffold1612.1|size144481:123972..124034:+
71	miR-2a	uaucacagccagcuuugaugaca	acgucaaggugacugugauuug	acgucaaggugacugugauuuguuguacauaacucauaucacagccagcuuugaugaca	scaffold128.1|size486882:119132..119191:-
71	miR-2a	uaucacagccagcuuugaugaca	gguuuaaauugcuuugaauca	uaucacagccagcuuugaugacauggagccacuauuaaucaucguaagggcucugugguuuaaauugcuuugaauca	scaffold128.1|size486882:119078..119155:-
72	miR-2b	uaucacagccagcuuugaugagcu	ucauuaaagugguggugaaaug	ucauuaaagugguggugaaauguucagauuuaauucauaucacagccagcuuugaugagcu	scaffold128.1|size486882:119854..119915:-
72	miR-2b	uaucacagccagcuuugaugagcu	ucaucgaagcgguuuugaugugu	ucaucgaagcgguuuugauguguugaauuaauucauaucacagccagcuuugaugagcu	scaffold91.1|size536613:484224..484283:-
72	miR-2b	uaucacagccagcuuugaugagcu	ccgucaaaguggcugggauuug	ccgucaaaguggcugggauuugcauauagagacauaucacagccagcuuugaugagcu	scaffold128.1|size486882:119449..119507:-
73	miR-2c	aaucacagccagcuuugaugagcu	gcaucaaagugguugugaauug	gcaucaaagugguugugaauuguuaauacaaagucaaaucacagccagcuuugaugagcu	scaffold128.1|size486882:119695..119755:-
74	miR-2d	uaucacagcagucuuugauggcc	acaucaaaguugcugagaugu	acaucaaaguugcugagauguguuguguacaaauucauaucacagcagucuuugauggcc	scaffold231.1|size406243:94620..94680:-
75	miR-2e	uaucacagccugcuuggaucagu	cugaccagguggccaugaugua	cugaccagguggccaugauguaguuauauaucauauauaucacagccugcuuggaucagu	scaffold128.1|size486882:120074..120134:-
76	miR-2f	uaucacagcacgcuuugauggua	acaucaaaguuguugugauuug	acaucaaaguuguugugauuugaugaaaugaaacauaucacagcacgcuuugauggua	scaffold231.1|size406243:113599..113657:+
77	miR-2g	uaucacagcuagcuuugauggca	cugucaagguugcugugaugug	cugucaagguugcugugauguguugauacagaaucauaucacagcuagcuuugauggca	scaffold231.1|size406243:84107..84166:-
78	miR-2h	uaucacagccugcuuugaugagc	ccuucaaaguggcuggugaugu	ccuucaaaguggcuggugaugugugaaucguccaaucauaucacagccugcuuugaugagc	scaffold1728.1|size136148:121760..121821:-
79	miR-2i	uaucacagcacacuuugagggcuc	uacuucaaaguugcuuugaugug	uacuucaaaguugcuuugauguguuaguuaaauucauaucacagcacacuuugagggcuc	scaffold231.1|size406243:83798..83858:-
80	miR-2j	uaucacagcgugcuucgauggcuc	acguugaaguuguugugaugug	acguugaaguuguugugaugugguaacuuaaauucauaucacagcgugcuucgauggcuc	scaffold231.1|size406243:83569..83629:-
81	miR-2k	uaucacagcucgcuuugauggc	acaucaaaguagcugggaugug	acaucaaaguagcugggaugugcuauauuuagaaucauaucacagcucgcuuugauggc	scaffold231.1|size406243:94865..94924:-
82	miR-2l	ucaucaaagcaaacguccaauc	uuggacuuugacgauggugcag	ucaucaaagcaaacguccaaucagaauucagcuagguuggacuuugacgauggugcag	scaffold4879.1|size35254:28180..28238:-
83	miR-307a	ucacaaccuccuugaaugagugu	ccuuauucaaccugguugugaug	ccuuauucaaccugguugugauguuaauaucucaucacaaccuccuugaaugagugu	scaffold1904.1|size125633:7872..7929:+
84	miR-307b	ucacaaccugcaugaaugagggc	ccuuguucuguaagguuguuaugu	ccuuguucuguaagguuguuauguagauaauugaucaucacaaccugcaugaaugagggc	scaffold40.1|size624439:51584..51644:+
85	miR-3086-3p	uccaaugaugagacuugccgugc	cgcuaaaccaccuuaacucugagg	uccaaugaugagacuugccgugcaccacacuuacuccauaucagacauggugaugcacgcuaaaccaccuuaacucugagg	scaffold262.1|size391936:348464..348545:+
86	miR-3109	aauggauguaguaugaaauaag	uauugcauccuacauuaacguacu	aauggauguaguaugaaauaagcaguuugaaugccuauugcauccuacauuaacguacu	scaffold1653.1|size141437:122316..122375:+
87	miR-3156-3p	aucccacuucugacacca	gugugcaguaaguguauaaa	gugugcaguaaguguauaaacauaaucauguauggaaucccacuucugacacca	scaffold2031.1|size118854:119045..119099:+
88	miR-31	aggcaagauguuggcauagcuga	agcugugucgcaugaugccgcc	aggcaagauguuggcauagcugaguauuauucacaaguucagcugugucgcaugaugccgcc	scaffold213.1|size415929:32790..32852:+
89	miR-317	ugaacacagcuggugguaucuuu	aggguaccauugcguguucaca	aggguaccauugcguguucacauucacugaucgugugaacacagcuggugguaucuuu	scaffold3503.1|size60849:46326..46384:+
90	miR-33	gugcauuguaguugcauugca	caauguaucugcagugcaagca	gugcauuguaguugcauugcaauguaagucauauucugcaauguaucugcagugcaagca	scaffold988.1|size205841:17802..17862:-
90	miR-33	gugcauuguaguugcauugca	caauguaucugcagugcaagca	gugcauuguaguugcauugcaauguaagucauauucugcaauguaucugcagugcaagca	scaffold988.1|size205841:18006..18066:-
91	miR-3374-3p	agcuuuaucucggauguucauu	ugaaacgaccaugugagguaaagguua	agcuuuaucucggauguucauugggacauaaugaaacgaccaugugagguaaagguua	scaffold2779.1|size83884:67960..68018:-
92	miR-3471	ggagauccgauguagaggacacgu	guguugucaagcggguguuugu	guguugucaagcggguguuuguuuaaggagauccgauguagaggacacgu	scaffold28052.1|size593:111..161:+
93	miR-3481	gucuuuacuaaguucaccgggagaa	caucgggagaaggaagcuggcaaaggacu	gucuuuacuaaguucaccgggagaaggaaguuggcaaaggucuuuacuauguucaucgggagaaggaagcuggcaaaggacu	scaffold1193.1|size182559:159054..159136:+
94	miR-34a	uggcagugugguuagcugguugu	aaccacuauucacacucccuua	uggcagugugguuagcugguugucuuagcaacgcauaaccacaaccacuauucacacucccuua	scaffold3503.1|size60849:57637..57701:+
95	miR-357	aaaaugcccccagaaauccua	cgggauuucuggaugcauuccu	cgggauuucuggaugcauuccuccuuuauuugauugaaaaugcccccagaaauccua	scaffold625.1|size269911:41675..41732:-
96	miR-3594	ucacagccaguuuugaugagcc	gcauugaaucuggauguaguu	gcauugaaucuggauguaguuagaugguauguucuaucacagccaguuuugaugagcc	scaffold128.1|size486882:121969..122027:-
97	miR-365	aaaugccccuugaaauccuaa	cgggcuuuccagagggcauaucc	cgggcuuuccagagggcauauccagggacauggucacgggaaaugccccuugaaauccuaa	scaffold82.1|size544492:394970..395031:-
98	miR-3771-3p	uaaaacacaaucgagccugggu	cguggcuccauugccuuaca	cguggcuccauugccuuacacuuauuagauaagaguaaaacacaaucgagccugggu	scaffold1485.1|size154886:8245..8302:-
99	miR-4011a-3p	ggauuuuugaggcacaaugcug	gccugggcuugagaccua	gccugggcuugagaccuauuguacgaugcggauuuuugaggcacaaugcug	scaffold2541.1|size92863:10414..10465:-
100	miR-4044a	aguugguacaaggaguuacaga	aguaacauucuauguaucagauau	aguugguacaaggaguuacagacagacaguccaguaacauucuauguaucagauau	scaffold6412.1|size19648:12134..12190:+
101	miR-4044b	aguugguacaaggaguuacagua	cugugaaggaacuguacaaacuac	cugugaaggaacuguacaaacuacagcuaaguugguacaaggaguuacagua	scaffold146.1|size471118:427714..427766:+
102	miR-4057	uuugcuacgugugugaaggggu	accuucagugcauguaguaaugu	accuucagugcauguaguaauguguaauauucuagcuuugcuacgugugugaaggggu	scaffold23112.1|size1007:139..197:-
103	miR-4066-3p	gaugccuuuuacuugaccaaua	uuggucaguuaguugucuu	uuggucaguuaguugucuuuacuugaccagugcuuuacuuauuggucaguuagaugccuuuuacuugaccaaua	scaffold3697.1|size56230:43179..43253:+
103	miR-4066-3p	gaugccuuuuacuugaccaaua	uuggucaguuagaagucuuuua	gaugccuuuuacuugaccaauacuuuaccgaucaugccuauuggucaguuagaagucuuuua	scaffold3697.1|size56230:43231..43293:+
104	miR-4069	uuacccuguagaaccgagcgagug	ccguucguuucugaggguuuau	uuacccuguagaaccgagcgagugugaacaugaucaccguucguuucugaggguuuau	scaffold126.1|size492518:308177..308235:+
105	miR-4078-3p	gucacuuuauccucugaug	augcaugaugauguucugugacg	augcaugaugauguucugugacgggcggacugaaauaauucuguugaaugucacuuuauccucugaug	scaffold1077.1|size195309:104835..104903:+
106	miR-4132	aaaugcaacgcuccuucucgccugu	caagaagugccgcauuucagc	aaaugcaacgcuccuucucgccuguugaaauaugcauaggcaagaagugccgcauuucagc	scaffold4602.1|size39148:36259..36320:+
106	miR-4132	aaaugcaacgcuccuucucgccugu	aggcaagaagauccgcauuuca	aaaugcaacgcuccuucucgccuguugaaauaugcauaggcaagaagauccgcauuuca	scaffold15.1|size826523:26078..26137:-
107	miR-4181	auuguguccguuucugcaauug	auuguagaaaacgacacaauau	auuguguccguuucugcaauuguagaaucaaaugaauuguagaaaacgacacaauau	scaffold22.1|size717809:403529..403586:+
108	miR-4185	aagcggugauuuuuuugucucgc	aggacaaaauuaucaccgaguuc	aagcggugauuuuuuugucucgcuauagacacuuguaggacaaaauuaucaccgaguuc	scaffold214.1|size414845:381106..381165:+
109	miR-43	gacaucaacggacaucuaacag	guuuuauccaguucauauccg	guuuuauccaguucauauccgguagauguccauucuuaaugagucuuccggacaucaacggacaucuaacag	scaffold47.1|size608459:239486..239558:-
110	miR-43b	cauugcaaaugauuaaacagga	uuguugaaucccuuugucauga	uuguugaaucccuuugucaugaaaucaucugaauaauucauugcaaaugauuaaacagga	scaffold2550.1|size92521:19325..19385:-
110	miR-43b	cauugcaaaugauuaaacagga	uuguugaaucccuuugucauga	uuguugaaucccuuugucaugaaaucagcuuuauaauucauugcaaaugauuaaacagga	scaffold148.1|size469817:241407..241467:-
111	miR-43e	ggguagcaaccuugaccuc	ggucaagggcaaccaca	ggucaagggcaaccacaaggguagcaaccuugaccuc	scaffold1645.1|size188076:150653..150690:-
111	miR-43e	ggguagcaaccuugaccuc	ggucaagggcgaccaca	ggucaagggcgaccacaaggguagcaaccuugaccuc	scaffold1645.1|size188076:159162..159199:-
111	miR-43e	ggguagcaaccuugaccuc	ggucaagggcaaccaca	ggucaagggcaaccacaaggguagcaaccuugaccuc	scaffold1645.1|size188076:149661..149698:-
112	miR-4452	gugaauucuauggacuuacauacu	ggugaauucuauggacuuacuu	gugaauucuauggacuuacauacuauggaggugaauccuauggacuuacauacuauggaggugaauucuauggacuuacuu	scaffold2356.1|size101137:63242..63323:-
113	miR-451b	ucguagaauuuguuuccuga	gggagauccacuugu	gggagauccacuugugcugcaccaacgacgguuguuguauccucgcgcucguagaauuuguuuccuga	scaffold841.1|size336086:121676..121744:+
114	miR-4524a	ugagacaguguguccucccu	ggggaguacacucucguuuccaug	ggggaguacacucucguuuccaugguaaccuauucaugagacaguguguccucccu	scaffold1428.1|size158942:87508..87564:+
114	miR-4524a	ugagacaguguguccucccu	agguugggcauaucgucuccaug	agguugggcauaucgucuccauggaaacguaaacaugagacaguguguccucccu	scaffold1428.1|size158942:87758..87813:+
115	miR-4581	ucucggaaaauuuacacguagu	gaugugcaacuuuuccgagaau	gaugugcaacuuuuccgagaaucggaggccauucucggaaaauuuacacguagu	scaffold210.1|size418926:178411..178465:-
116	miR-463-3p	ugauagacaaaguaggagugggugg	ucccucucccagucuacggucucg	ugauagacaaaguaggaguggguggaggguucagcgucccacacucccucucccagucuacggucucg	scaffold3302.1|size66253:2193..2261:+
117	miR-4707	cggcaucuccacaacaau	aggccccggguucgauccc	aggccccggguucgauccccggcaucuccacaacaau	scaffold3.1|size984194:702656..702693:-
118	miR-485-3p	ugucauacuaguguguacaauga	auugucauacuaguguguagca	ugucauacuaguguguacaaugaagaaaggaagaguauucuucacauugucauacuaguguguagca	scaffold2539.1|size92978:76581..76648:+
118	miR-485-3p	ugucauacuaguguguacaauga	auugucauacuaguguguagca	auugucauacuaguguguagcauaucagaaagggugaguauucuucacauugucauacuaguguguacaauga	scaffold2539.1|size92978:76531..76604:+
119	miR-496	ugaguauuacaucagguacug	agugucuguugugaugcccuug	ugaguauuacaucagguacugaguuauuuauagaucucagugucuguugugaugcccuug	scaffold1843.1|size196504:172823..172883:+
120	miR-496a	ugaguauuacaucaguauu	aacauguguauaacauaug	aacauguguauaacauauguauuacguguguuuaacacauuuauuacaugaguauuacaucaguauu	scaffold2892.1|size79295:18197..18264:+
120	miR-496a	ugaguauuacaucaguauu	aacauguguauaacaugug	aacauguguauaacauguguauuacguguguuaaacauguuuauuacaugaguauuacaucaguauu	scaffold1196.1|size182482:14889..14956:-
120	miR-496a	ugaguauuacaucaguauu	uacaugaguauuacaug	ugaguauuacaucaguauuacauguguauugcauguguguuacaugaguauuacaug	scaffold2892.1|size79295:18245..18302:+
120	miR-496a	ugaguauuacaucaguauu	uacaugaguauuacaug	ugaguauuacaucaguauuacauuuguauuccauguguguuacaugaguauuacaug	scaffold1196.1|size182482:14851..14908:-
121	miR-502a-3p	uauguaccaugcaugaucguuc	ucguucaugugugaaauaugag	ucguucaugugugaaauaugagucagaugcagcuuauguaccaugcaugaucguuc	scaffold494.1|size306044:164970..165026:-
122	miR-503	uggaguauucagugaaggcucaac	ugagccuuaauugagugcuagu	uggaguauucagugaaggcucaacuaauacucaguugagccuuaauugagugcuagu	scaffold253.1|size396245:242282..242339:-
122	miR-503	uggaguauucagugaaggcucaac	ugagccuuaauugagugcuagu	uggaguauucagugaaggcucaacuaauacucaguugagccuuaauugagugcuagu	scaffold937.1|size213768:174080..174137:-
123	miR-549a	ugagcucagucuuuauuggcaugc	aagccaauaauggcagaguuaucu	aagccaauaauggcagaguuaucuuagagauaaaagugagcucagucuuuauuggcaugc	scaffold516.1|size301711:233480..233540:+
124	miR-5853	caugguauuuagcugggucaau	uggcucagcuagacugccauug	uggcucagcuagacugccauugauuucauguuuucaaaaaugaucaugguauuuagcugggucaau	scaffold6088.1|size21944:14755..14821:+
124	miR-5853	caugguauuuagcugggucaau	uggcucagcuagacugccauug	uggcucagcuagacugccauugauuucauguuuucaaaaaugaucaugguauuuagcugggucaau	scaffold5775.1|size24628:21038..21104:+
124	miR-5853	caugguauuuagcugggucaau	uggcucaguuagacugccaucga	uggcucaguuagacugccaucgauuucauauuucaaauugaucaugguauuuagcugggucaau	scaffold225.1|size409136:138063..138127:-
125	miR-591	ugaccaugcuguuguuuacu	uaaacaacagcauaguaaau	ugaccaugcuguuguuuacugaugacacucgcaagucaguaaacaacagcauaguaaau	scaffold1913.1|size124988:35..94:-
126	miR-601	uggucuagaagcguguacucuugu	gaauguaccuugaggaccggg	gaauguaccuugaggaccggggaagccauuuuuuggccaaccaaaaggauggcgaucauggucuagaagcguguacucuugu	scaffold1609.1|size144857:23824..23906:-
126	miR-601	uggucuagaagcguguacucuugu	cagggaugugcuuccuuagcccug	uggucuagaagcguguacucuuguucuaucccgaaccagggaugugcuuccuuagcccug	scaffold1609.1|size144857:23788..23848:-
127	miR-619-3p	uaccuggauuauugugcacagu	ugugcacaguuuaccuugauua	ugugcacaguuuaccuugauuauugugcacaguuuaccuggauuauugugcacagu	scaffold817.1|size232546:220222..220278:+
127	miR-619-3p	uaccuggauuauugugcacagu	uguguacaguuuaccuggauua	uguguacaguuuaccuggauuauuaugcaaaguguaccuggauuauugugcacaguuuaccuggauuauugugcacagu	scaffold14474.1|size2739:2187..2266:-
128	miR-6545	cgcagaaacgaccaccaacacu	uguuguuggucguuucugacca	cgcagaaacgaccaccaacacuguucaacacacgguaucaauaacaaaguguuguuggucguuucugacca	scaffold129.1|size486576:115270..115341:-
129	miR-6549-3p	ucagcugucaugaugccuucuu	gaaggcguuaggacaacugggc	ucagcugucaugaugccuucuuguguagacuaaguaagaaggcguuaggacaacugggc	scaffold891.1|size220440:174141..174200:-
130	miR-6562	uggggaaaacuugguggaggacugc	uacuccauccaaguguucauccuagg	uggggaaaacuugguggaggacugcggucucguuuucagagaaaacaguacuccauccaaguguucauccuagg	scaffold4926.1|size34528:10046..10120:-
131	miR-6576-3p	ugugucugucuagauguuuc	cauguucaaggaucuuacaac	ugugucugucuagauguuucaucaccuugcuauugaugacauguucaaggaucuuacaac	scaffold3670.1|size57016:49932..49992:-
132	miR-6637-3p	ucugggcuauucuugguuuga	gaaucgagauuagaccuugaaa	gaaucgagauuagaccuugaaacaaaucugggcuauucuugguuuga	scaffold4879.1|size35254:28788..28835:-
133	miR-6707	ucuggaacagucugccaaacg	uuugucagucugcuccagaug	ucuggaacagucugccaaacgacaugcgucgagcugaaucauacagguccuuugucagucugcuccagaug	scaffold1095.1|size198600:112186..112257:-
133	miR-6707	ucuggaacagucugccaaacg	uuugucagucugcuccagaug	ucuggaacagucugccaaacgacaugcgucgagcugaaucauacagguccuuugucagucugcuccagaug	scaffold1436.1|size158293:130193..130264:+
134	miR-6707a	ucuggaacagucugccaaacga	uccuuugucagucugcucc	ucuggaacagucugccaaacgacaugcgucgagcugaaucguacagguccuuugucagucugcucc	scaffold3946.1|size50622:21922..21988:+
135	miR-6757-3p	gacacugggcuuacguacagc	uguauguuagccugauggguuuc	uguauguuagccugauggguuucuuacugagacacugggcuuacguacagc	scaffold2718.1|size86222:73970..74021:+
136	miR-6767	gcgcagacuaggcaugugcuca	agcaugugcuaagacugcucug	agcaugugcuaagacugcucugaguaucuaagcagcgcagacuaggcaugugcuca	scaffold371.1|size343019:276489..276545:-
137	miR-6770	cgagaaggagcgucacauuuca	ugaaaugcggugcuucucgccu	ugaaaugcggugcuucucgccuauguauauuucaacaggcgagaaggagcgucacauuuca	scaffold5671.1|size25655:16569..16630:-
137	miR-6770	cgagaaggagcgucacauuuca	ugaaaugcggugcuucucgccu	ugaaaugcggugcuucucgccuauguauauuucaacaggcgagaaggagcgucacauuuca	scaffold5671.1|size25655:15407..15468:-
138	miR-6770a	cgagaaggagcgucgcauuuua	aaaugcggcgcuucuugucuaugc	aaaugcggcgcuucuugucuaugcauauuucaacaggcgagaaggagcgucgcauuuua	scaffold2791.1|size83574:73560..73619:+
139	miR-6857-3p	ugacugaguaggacuagggau	ucccuguuuugucuugguugg	ugacugaguaggacuagggaugcugcaacugaucccuguuuugucuugguugg	scaffold237.1|size405515:129733..129786:+
140	miR-7024-3p	ucagcaguuguaccacugauuug	cgucaguggugaauugcucggu	cgucaguggugaauugcucgguagaggagugaaauaucagcaguuguaccacugauuug	scaffold898.1|size219151:49190..49249:+
141	miR-7035	uccugguugcucuauuuacuau	agaaauuuugcaaccggaag	uccugguugcucuauuuacuauuagauauuuauccauagaaauuuugcaaccggaag	scaffold4810.1|size36380:3048..3105:-
141	miR-7035	uccugguugcucuauuuacuau	agaaaauuaaguaaccgagaaa	uccugguugcucuauuuacuauggguuauuagacaauccauagaaaauuaaguaaccgagaaa	scaffold1366.1|size164266:37653..37716:-
142	miR-71	ugaaagacauggguagugagaug	ccucucuacucugucuuuugua	ugaaagacauggguagugagauguuaacugaugucaccucucuacucugucuuuugua	scaffold128.1|size486882:123483..123541:-
143	miR-7171	ugagauucaacuccuccaacugc	aguggagagaguuuuaucucauc	aguggagagaguuuuaucucaucguauauugacggaugagauucaacuccuccaacugc	scaffold1095.1|size198600:40199..40258:+
144	miR-7386i	auuggauacagagacgggcagcuga	ggcuuggccgugccuacuguucuuacaa	auuggauacagagacgggcagcugaccacggagcaacucuugaggaggcuuggccgugccuacuguucuuacaa	scaffold7345.1|size14258:4755..4829:-
145	miR-7393-3p	agugaccugguacuggaugaug	uuaucccauaccagguaacuag	agugaccugguacuggaugaugccuagugacccgauauuaucccauaccagguaacuag	scaffold169.1|size448816:180761..180820:-
146	miR-7393	ggaguauacaguaguuaaacccagu	aauguuucacuauauguaucacccau	ggaguauacaguaguuaaacccagugaacuagcagacaaaccaagcucugguauguacaaauguuucacuauauguaucacccau	scaffold4204.1|size45625:30981..31066:-
147	miR-7398j-3p	uaaccuuuuguguacccaagcuua	uaagccugguacaggaaaggga	uaaccuuuuguguacccaagcuuauguucugaaugugaacuauaagccugguacaggaaaggga	scaffold295.1|size372000:110143..110207:+
148	miR-7421	ugugucuagguaucgacuugug	caaguagagucuuagacacagu	ugugucuagguaucgacuugugaugacaaucuaacuuccaaguagagucuuagacacagu	scaffold683.1|size256008:50762..50822:+
149	miR-8063	acaaaaucacuagucuucca	gaagacugugauuuauug	gaagacugugauuuauuguuacauugauucuguacaacaacaaaaucacuagucuucca	scaffold39.1|size627094:101014..101073:+
150	miR-81c	auaggucuccugaguacuaucc	uaguacucaggagaccuacaa	auaggucuccugaguacuauccauuuuuaauuuuggauaguacucaggagaccuacaa	scaffold64.1|size582273:235942..236000:+
151	miR-8215b-3p	ugugcacgaaauuuucaaaga	ucuuugaaaauuuugugcacau	ucuuugaaaauuuugugcacauuuuuuuucuaacuccgcgaugugcacgaaauuuucaaaga	scaffold500.1|size303956:253120..253182:-
152	miR-8253-3p	ucgaaaugucauaggacacaag	uacgacauauuugaaaug	uacgacauauuugaaaugacuauagucaucaugaauguuuaagcuuucgaaaugucauaggacacaag	scaffold1637.1|size142265:93450..93518:-
153	miR-8451-3p	ugucgacgccagguucggucu	aucuggaccugguggacgacagc	aucuggaccugguggacgacagcuuuucggagcugucgacgccagguucggucu	scaffold209.1|size419057:193289..193343:+
154	miR-872	gagguuauaaaagccagcucgagcu	cucgagcuccggcucgaaaucgcag	cucgagcuccggcucgaaaucgcaguuuggagcauggcuccaaauuuuuugagguuauaaaagccagcucgagcu	scaffold1217.1|size180186:171458..171533:+
154	miR-872	gagguuauaaaagccagcucgagcu	cucgagcuccggcucgaaaucgcag	cucgagcuccggcucgaaaucgcaguuuggagcauggcuccaaauuuuuugagguuauaaaagccagcucgagcu	scaffold3943.1|size50712:31881..31956:-
154	miR-872	gagguuauaaaagccagcucgagcu	aucgaaaguuggcuugaaauuuag	gagguuauaaaagccagcucgagcuccaacucaaauccuggaucgaaaguuggcuugaaauuuag	scaffold1217.1|size180186:171508..171573:+
155	miR-872a	gagguuauaaaugccagcucgagc	ucgaauccuggcucgaaugugggcucga	gagguuauaaaugccagcucgagcucagacucgaauccuggcucgaaugugggcucga	scaffold7703.1|size12942:5422..5480:+
156	miR-876	uggauuucccaagauccguga	cgcgggucgugggggaguaccacu	cgcgggucgugggggaguaccacugcuuauaaauauguggauuucccaagauccguga	scaffold172.1|size448011:388599..388657:+
157	miR-87a	gugagcaaaguuucagguguau	gcgccugauacuuuagcucagaccu	gcgccugauacuuuagcucagaccuaaauuaagcaggugagcaaaguuucagguguau	scaffold462.1|size315180:179225..179283:+
158	miR-87b	gugagcaaaguuuuuggguggu	ggcccuaaauuuucgcucaaaccu	ggcccuaaauuuucgcucaaaccuguaaauaaaaaggugagcaaaguuuuuggguggu	scaffold462.1|size315180:176699..176757:+
159	miR-8871	uaaugcauggguggaguc	uuccaugcaugcauguuccuaug	uuccaugcaugcauguuccuauggcugucucgguguuauaaugcauggguggaguc	scaffold18884.1|size1540:794..850:-
160	miR-8908b	guauucaguuccaucucaccca	ggugagguggagcuguguuacu	guauucaguuccaucucacccaaguaaauuggacccuuggugagguggagcuguguuacu	scaffold209.1|size419057:287592..287652:-
161	miR-8935	auuuggcacuuguggaauaaucg	uuauacauuggugccaaguaac	auuuggcacuuguggaauaaucguaaaaaucauagauuauacauuggugccaaguaac	scaffold80.1|size546938:139525..139583:-
162	miR-8980	uuagccuuuuaaaucugcuguu	cagaagauuuaucucguuagau	cagaagauuuaucucguuagaugguauauuuagccuuuuaaaucugcuguu	scaffold425.1|size326103:133058..133109:-
163	miR-9007	agcugccugaugaagagcugucc	cagcucaucauccgguagccuug	cagcucaucauccgguagccuuggaaaccuaaucacaagcugccugaugaagagcugucc	scaffold1270.1|size174762:139396..139456:+
163	miR-9007	agcugccugaugaagagcugucc	aagcaguucaucgcgaguuug	agcugccugaugaagagcuguccuguaugguuucuaugacaacgauuaccaugacaacguggaagcaguucaucgcgaguuug	scaffold1270.1|size174762:139433..139516:+
164	miR-9198c	ggcugucauauccgcacccaug	cagcgugguauggcagcccu	cagcgugguauggcagcccuuugggcugucauauccgcacccaug	scaffold1355.1|size165585:54633..54678:-
165	miR-92a	aauugcacucgucccggccugc	cgggccagacuuguguaaucug	cgggccagacuuguguaaucugugcauauacucaaauugcacucgucccggccugc	scaffold3.1|size984194:678859..678915:+
165	miR-92a	aauugcacucgucccggccugc	agguccggaccuguguaauauuugg	agguccggaccuguguaauauuuggguaugaugaacaccaauugcacucgucccggccugc	scaffold3.1|size984194:678509..678570:+
166	miR-92b	aauugcaccugucccggccugc	aggucuguacuggugcaaucuuuca	aggucuguacuggugcaaucuuucacuuuauuacaacuugaauugcaccugucccggccugc	scaffold3.1|size984194:678348..678410:+
167	miR-92c	uauugcacucgucccggccuuu	gggucaagaugggugcaaaaca	gggucaagaugggugcaaaacaguauauaaugauauguauugcacucgucccggccuuu	scaffold3.1|size984194:665171..665230:+
168	miR-9322	uguggauguaaaagcgagcaugg	auguuauguacagcauuguguaa	uguggauguaaaagcgagcauggaugucguggcagauguaaaugugugaaagcauccauguuauguacagcauuguguaa	scaffold3261.1|size67683:58795..58875:+
169	miR-9335	ugagaucauugugaaaacugau	ugguuuucauaguggucugacaga	ugguuuucauaguggucugacagauuguauuauauucugagaucauugugaaaacugau	scaffold867.1|size224728:143950..144009:+
169	miR-9335	ugagaucauugugaaaacugau	ugguuuucauaguggucugacaga	ugguuuucauaguggucugacagauuguauuauauucugagaucauugugaaaacugau	scaffold867.1|size224728:143432..143491:+
170	miR-93-3p	acugccgagggugagccagcuaagu	uuagcgguuauccccggccuag	acugccgagggugagccagcuaaguuuaugguuaagguuagcgguuauccccggccuag	scaffold763.1|size241863:195810..195869:+
171	miR-9542a-3p	uuugauuguugcucagaaagcca	gcuaucgagcaagaaucaaaga	uuugauuguugcucagaaagccauuguuuucuauauuuggcuaucgagcaagaaucaaaga	scaffold1573.1|size147518:76665..76726:-
172	miR-9649	gacuggguuaggauuauaccug	ggaucauaucugacuugguuag	gacuggguuaggauuauaccugacuggguuaggaucauaccugacuggguuaggaucauaucugacuugguuag	scaffold4323.1|size43371:26881..26955:-
172	miR-9649	gacuggguuaggauuauaccug	ggaucauaucugacuugguuag	gacuggguuaggauuauaccugacuggguuaggaucauaccugacuggguuaggaucauaucugacuugguuag	scaffold4323.1|size43371:26503..26577:-
172	miR-9649	gacuggguuaggauuauaccug	uaggaucauaccugacuggguuaggau	gacuggguuaggauuauaccugacuggguuaggaucauaucugacuuaguuaggaucauaccugacuggguuaggau	scaffold4323.1|size43371:7617..7694:+
172	miR-9649	gacuggguuaggauuauaccug	ggauaauaucugacuggguuug	ggauaauaucugacuggguuuggauaauaccugacuggguuaggauuguacccgacuggguuaggauuauaccug	scaffold4323.1|size43371:26093..26168:-
172	miR-9649	gacuggguuaggauuauaccug	ggauaauaucugacuggguuag	gacuggguuaggauuauaccugacugguuuaggauaauaucugacuggguuag	scaffold4323.1|size43371:26062..26115:-
173	miR-96	cuuggcacuuguagaauucacuga	agugaaucuucaguuccaaacu	cuuggcacuuguagaauucacugauggcaugauguaaaauaucagugaaucuucaguuccaaacu	scaffold1390.1|size161909:11907..11972:+
174	miR-9681a	uuucggaccgcucuggaccuuc	aggaccggugagguccggaaac	uuucggaccgcucuggaccuucaucaaaguuaaguaaaggaccggugagguccggaaac	scaffold548.1|size289312:58519..58578:+
175	miR-9681b	uuucggacauuauuucugauag	aucagaaaauguguucguugccg	uuucggacauuauuucugauaguuuuuacaucuuuugcccuaucagaaaauguguucguugccg	scaffold1188.1|size183416:116509..116573:-
176	miR-9692-3p	uagcaacccuuagcauauguu	cauauccuucggguugcuaua	uagcaacccuuagcauauguuauucaccucggccugcggccucggugaauaacauauccuucggguugcuaua	scaffold19.1|size741784:724369..724442:+
176	miR-9692-3p	uagcaacccuuagcauauguu	cauauccuucggguugcuaua	uagcaacccuuagcauauguuauucaccucggccugcggccucggugaauaacauauccuucggguugcuaua	scaffold397.1|size337610:138143..138216:-
176	miR-9692-3p	uagcaacccuuagcauauguu	cauaucccucggguugcuaua	uagcaacccuuagcauauguuauucauaugugaauguaacauaucccucggguugcuaua	scaffold199.1|size424457:180228..180288:+
177	miR-96a	cuuggcacuguuuaagugcaggu	cugcucugaauggugucaaaca	cuuggcacuguuuaagugcagguuauuuauaucacaccugcucugaauggugucaaaca	scaffold10924.1|size5287:3221..3280:+
177	miR-96a	cuuggcacuguuuaagugcaggu	cugcucugaauggugucaaaca	cuuggcacuguuuaagugcagguaguauauaucacaccugcucugaauggugucaaaca	scaffold78.1|size557339:236304..236363:-
178	miR-96b	cuuggcacuggcggaauaaucac	gguuguucucuggugucaacaa	cuuggcacuggcggaauaaucacgugacauuuauagugguuguucucuggugucaacaa	scaffold375.1|size342213:257298..257357:+
179	miR-96c	guuggcacaguuuaugugcagguu	ccuguacuacucugugccuagug	guuggcacaguuuaugugcagguuguuuuuacauaaaccuguacuacucugugccuagug	scaffold414.1|size328621:314174..314234:+
180	miR-970	ugccuugcgucaaaccacuugccu	ggcggggaguuugacuggg	ggcggggaguuugacugggcaaaaucugaaaacaugccuugcgucaaaccacuugccu	scaffold574.1|size281098:160415..160473:-
181	miR-9785	ucccucauucuguccggacac	uccagacggaacaagggacagu	uccagacggaacaagggacaguacgucccucauucuguccggacac	scaffold76.1|size559084:239232..239278:-
181	miR-9785	ucccucauucuguccggacac	uccagacggaacaagggacagu	uccagacggaacaagggacaguacuuaagucccucauucuguccggacac	scaffold115.1|size508668:145991..146041:-
181	miR-9785	ucccucauucuguccggacac	uguccggacggaaugagggacg	ucccucauucuguccggacacaaguacauagaaacccaagcuuguguccggacggaaugagggacg	scaffold76.1|size559084:239187..239253:-
182	miR-981	uucguugucgucgaaaccugccu	acggguuucgcgauauaugagca	acggguuucgcgauauaugagcacugcuuguaauuccuguucguugucgucgaaaccugccu	scaffold695.1|size253278:23305..23367:-
183	miR-99a-3p	caagcucccaaauuucaaaucc	uuuggauuuugugagcuacca	uuuggauuuugugagcuaccacucaaagauuuggugcaagcucccaaauuucaaaucc	scaffold8836.1|size8905:662..720:-
184	miR-99b-3p	caagcucccaaauuucaaauc	uuuggaauuugugagcuacca	uuuggaauuugugagcuaccacucgaagauuuggugcaagcucccaaauuucaaauc	scaffold2357.1|size101129:97118..97175:-
185	miR-9a-3p	auaaagcuagguuaccggagg	gcuucgguugcuuagcuguauga	gcuucgguugcuuagcuguaugauugaauuugcaagauuauaaagcuagguuaccggagg	scaffold2190.1|size109284:57988..58048:-
186	miR-9b-3p	auaaagcuagguuaccaaagg	ucuuugguuaucuagcuguaug	ucuuugguuaucuagcuguaugacugaauuugauagauuauaaagcuagguuaccaaagg	scaffold2190.1|size109284:56929..56989:-
187	novel-1	aggcgagccuaaacgauuccgc	cgauucguuagggcuugccaug	aggcgagccuaaacgauuccgcuuuugugaaaaaucaaaguuaaagugccgauucguuagggcuugccaug	scaffold495.1|size306004:78338..78409:+
188	novel-2	ugugaccguuauaaugggcauu	gcucguuguggcgaucaucaaa	ugugaccguuauaaugggcauuccuucucauaccaaugcucguuguggcgaucaucaaa	scaffold157.1|size459091:15128..15187:+
189	novel-3	ugccgucacaaggacuaccugc	uggugguccgugcagcgguaga	uggugguccgugcagcgguagagauaaucacgugaucugccgucacaaggacuaccugc	scaffold4864.1|size35536:11947..12006:+
190	novel-4	ucgcacuauuauccugagauc	ucaucagggacacggugaag	ucaucagggacacggugaagcuucaggucucgcacuauuauccugagauc	scaffold1353.1|size166121:19545..19595:+
191	novel-5	acaguugcaguuucuugcaca	ugugcaaggaacagcagcuuau	acaguugcaguuucuugcacaauuuaagaaaucaaaucguugugcaaggaacagcagcuuau	scaffold3752.1|size55068:28559..28621:+
192	novel-6	ugaagggcaacauuugucugauu	ucagcauuuguuaccuauuuga	ugaagggcaacauuugucugauugaugaaaauucucaaaaucagcauuuguuaccuauuuga	scaffold1010.1|size202839:188545..188607:-
193	novel-7	guccucguagcgcagugga	cgcugugauaagaagacgc	cgcugugauaagaagacgcaauacaguccucguagcgcagugga	scaffold2924.1|size78222:74402..74446:+
194	novel-8	acaaaugaugauacacua	aguucccuauuaucugaug	acaaaugaugauacacuaugcuguucacauucugaaacuaaaauguggaucaaauaguucccuauuaucugaug	scaffold425.1|size326103:127161..127235:-
194	novel-8	acaaaugaugauacacua	aguucccuauuaucugaug	acaaaugaugauacacuaugcuguucacauucugaaacuaagauguggaucaaauaguucccuauuaucugaug	scaffold425.1|size326103:127684..127758:-
195	novel-9	ucggucacgcuuaacucaccu	ugaguuuagcgugaccgaccg	ucggucacgcuuaacucaccucgcuaaaacucaccucaggugaguuuagcgugaccgaccg	scaffold134.1|size480802:318812..318873:+
195	novel-9	ucggucacgcuuaacucaccu	gugaguuuaucuugaccaacc	ucggucacgcuuaacucaccucagagugaguuuaucuugaccaacc	scaffold1173.1|size185037:180489..180535:-
196	novel-10	ugcaccaaacuaaugccaguauc	acuggcaauaguaaggugacaca	acuggcaauaguaaggugacacaagaaauaaguacaugugcaccaaacuaaugccaguauc	scaffold201.1|size423066:408502..408563:-
197	novel-11	ucaaccagugauggggucccuuccu	auuggguaccaaccuccggcugauu	auuggguaccaaccuccggcugauucauuaaaugacucacuccugggagugauucauucaaugaaucaaccagugauggggucccuuccu	scaffold2552.1|size92466:54325..54415:-
198	novel-12	ugcaccaauaugaugccagaguac	uccuggcaacuuguuggugacgga	uccuggcaacuuguuggugacggagagauacaaacgucugcaccaauaugaugccagaguac	scaffold201.1|size423066:409381..409443:-
199	novel-13	auaagccacuguguucgacaucu	ugaacacagaggcuuaagguugu	auaagccacuguguucgacaucuuguauguauaauauuagaugaacacagaggcuuaagguugu	scaffold1088.1|size194346:132251..132315:+
200	novel-14	uagugagguguuguugaccggu	ccaacaacacuugacuauuugg	ccaacaacacuugacuauuuggucacuaucaaaauagugagguguuguugaccggu	scaffold175.1|size443289:87134..87190:+
201	novel-15	auuggaaccuugaauuuggaau	auuccaaauucaagguuccgau	auuggaaccuugaauuuggaaucaagguucaagagauuccaaauucaagguuccgau	scaffold1060.1|size197296:59666..59723:+
202	novel-16	ucucaaucacagugaaauugcu	auuucgcugugucugagagg	ucucaaucacagugaaauugcuggagagaaaaaggaaucgcaauuucgcugugucugagagg	scaffold1260.1|size175990:149576..149638:-
203	novel-17	uccaaaaugugccgauucucgc	ugagggacggcgcauuucag	uccaaaaugugccgauucucgccuaugcauuucaacuggugagggacggcgcauuucag	scaffold3708.1|size55988:24312..24371:+
204	novel-18	gcaagaagcgccgcauuucagc	aaaugcaacgcuccuucucgccugu	aaaugcaacgcuccuucucgccuguugaaauaugcauaggcaagaagcgccgcauuucagc	scaffold5014.1|size33321:3709..3770:+
204	novel-18	gcaagaagcgccgcauuucagc	aaaugcaacgcuccuucucgccugu	aaaugcaacgcuccuucucgccuguugaaauaugcauaggcaagaagcgccgcauuucagc	scaffold509.1|size302490:92278..92339:-
204	novel-18	gcaagaagcgccgcauuucagc	aaaugcaacgcuccuucucgccugu	aaaugcaacgcuccuucucgccuguugaaauaugcauaggcaagaagcgccgcauuucagc	scaffold11244.1|size4961:1208..1269:+
205	novel-19	gucgucauaauguugugcuccgugu	acggugacaaugaaauggac	gucgucauaauguugugcuccguguuuccaucaccugugagggaaggaggaacggugacaaugaaauggac	scaffold248.1|size400068:394760..394831:+
206	novel-20	agaaugacaguaagugcauugu	gauguauuuucugucauuuuga	agaaugacaguaagugcauuguugguaagaaugaaugauguauuuucugucauuuuga	scaffold1616.1|size144278:72257..72315:+
207	novel-21	ugcaucuaaguagguucaucagu	cuguugaauuuguaauga	ugcaucuaaguagguucaucaguuuguuuauagcuguugaauuuguaauga	scaffold2106.1|size114394:111145..111196:-
207	novel-21	ugcaucuaaguagguucaucagu	cuguugaauuuguaauga	ugcaucuaaguagguucaucaguucguuuauagcuguugaauuuguaauga	scaffold6669.1|size17863:11384..11435:-
208	novel-22	uaaaugcgacccacaacaccuaa	agauguugcgugcgcauuuaacu	agauguugcgugcgcauuuaacuuggaaauuacaaaaguaaaugcgacccacaacaccuaa	scaffold936.1|size213981:101818..101879:-
209	novel-23	uugcuauuuuguuggaugcugu	auauccauucaaauagcaaagu	uugcuauuuuguuggaugcuguguauauaccgguacaauauccauucaaauagcaaagu	scaffold191.1|size430214:94860..94919:+
210	novel-24	uagcacuagccugugcugguag	acugguacuugcuaugugcugg	acugguacuugcuaugugcugguacaaucaaacaauuagcacuagccugugcugguag	scaffold519.1|size301218:124676..124734:+
210	novel-24	uagcacuagccugugcugguag	acugguacuugcuaugugcugg	acugguacuugcuaugugcugguacaaucaaacaauuagcacuagccugugcugguag	scaffold2409.1|size98908:43535..43593:+
210	novel-24	uagcacuagccugugcugguag	acugguacuugcuaugugcugg	acugguacuugcuaugugcugguacaaucaaacaauuagcacuagccugugcugguag	scaffold519.1|size301218:125992..126050:+
211	novel-25	aaagggggaggaaggaggc	cuccccauccccauacaa	cuccccauccccauacaaggcuaaaaggcaaggaugaaagaaagggggaggaaggaggc	scaffold10867.1|size13232:12780..12839:-
212	novel-26	uagagacuuuaaauuaccuucu	aggguaauuuaaaguuucuaca	aggguaauuuaaaguuucuacaugaauaaaaagugggcguagagacuuuaaauuaccuucu	scaffold2590.1|size90994:25525..25586:-
213	novel-27	auggauaccauaacaccucuaacgu	gauggaggaacauuggucccucucu	auggauaccauaacaccucuaacguuggagacgacaacgcauccaacgauggaggaacauuggucccucucu	scaffold456.1|size316835:49659..49731:-
214	novel-28	uugauaaaggucauagugcacc	uuuuaugaccuuuaaccaaugu	uuuuaugaccuuuaaccaauguaaugauagaggccauugauaaaggucauagugcacc	scaffold256.1|size393798:167256..167314:+
215	novel-29	ugcaccaaugugaugccaggu	uuggcacaauguugagugcaga	uuggcacaauguugagugcagauaaaaaaugacgaucgucugcaccaaugugaugccaggu	scaffold201.1|size423066:407946..408007:-
216	novel-30	uucaacgauacccugucagccu	acugacagggcaucgguggauc	acugacagggcaucgguggaucucauguuggauauacuuucaguucaacgauacccugucagccu	scaffold1486.1|size154885:46935..47000:-
217	novel-31	aagagucagagacagcugaucagau	cuggucagcugaaugugccagaauau	cuggucagcugaaugugccagaauauggcagauaccauaagagucagagacagcugaucagau	scaffold4912.1|size34746:6642..6705:-
218	novel-32	gauaacgccgucguaggucug	gaccuaugacgguauuaucug	gaccuaugacgguauuaucuguuuuuuuucgcagauaacgccgucguaggucug	scaffold2819.1|size82543:149..203:+
219	novel-33	acucgggccuuuccguugcgca	cgcgacggaaauggccgagaau	acucgggccuuuccguugcgcacccggaaaaauaggaagugcgcgacggaaauggccgagaau	scaffold1861.1|size128578:106424..106487:-
220	novel-34	ugguauagaucugccgugcuccu	ggcggaucuauaccauug	ugguauagaucugccgugcuccucaaaucaaggcggaucuauaccauug	scaffold2953.1|size77103:19948..19997:+
221	novel-35	gucauccgcuuacuucuacca	gggcuaaguauuuggaggaccu	gggcuaaguauuuggaggaccuggaguauguagcaggucauccgcuuacuucuacca	scaffold2713.1|size86440:22130..22187:+
222	novel-36	cauugugaauaucaugcggcugu	agccgcaagagagucacaauauu	agccgcaagagagucacaauauugcaagacggcuauggcuaaacauugugaauaucaugcggcugu	scaffold270.1|size387955:251961..252027:-
223	novel-37	gcuucaucuccguugcugu	aguauuggauaggcagcuc	gcuucaucuccguugcuguguuugaauugagagcuguaguauuggauaggcagcuc	scaffold2805.1|size83097:33165..33221:-
224	novel-38	guguugucuauccuaagaaaggcgg	gaaguggucuuggagguggacuugucag	guguugucuauccuaagaaaggcggaguacugcuuggaaguggucuuggagguggacuugucag	scaffold62.1|size584848:144331..144395:+
225	novel-39	gagucaaauauuuaacugc	caguaaaagauaaauugacugugc	gagucaaauauuuaacugcggugguggaaaaaggccagcaagaagccagccaaucaaaaaaggcaguaaaagauaaauugacugugc	scaffold5992.1|size22764:7053..7140:+
226	novel-40	aaggccgaauaauaaacgacuc	gagucguuuauuauucggucua	gagucguuuauuauucggucuauagagggaguaaaggccgaauaauaaacgacuc	scaffold789.1|size237177:65815..65870:+
227	novel-41	uccgcaaaagaguaaugagggu	ccucauuacucuuuugcggagg	uccgcaaaagaguaaugaggguauaaaaacuguaacccucauuacucuuuugcggagg	scaffold100.1|size529656:72624..72682:+
227	novel-41	uccgcaaaagaguaaugagggu	ccucauuacucuuuugcggagg	uccgcaaaagaguaaugaggguuacaguuuuuauacccucauuacucuuuugcggagg	scaffold100.1|size529656:72622..72680:-
228	novel-42	uuaagauuucuagucaugacau	aucaugacuugaaaauuccuag	aucaugacuugaaaauuccuaguguuguaaacaaaucuucauuaagauuucuagucaugacau	scaffold360.1|size347680:131534..131597:-
