# Supplementary material for: Identification and Characterization of microRNAs and Their Predicted Functions in Biomineralization in the Pearl Oyster (Pinctada fucata)
Source: Biology (Basel). 2019 Jun 17;8(2):47. doi: 10.3390/biology8020047 (PMC6627748; doi:10.3390/biology8020047)
Supplement: Supplementary file 1 [file biology-08-00047-s001.zip › Supplementary Materials/Table S2.xlsx]

## Sheet: Table S2
	Table S2. Read counts and normalized RPM of miRNA expression in P. fucata by high-throughput sequencing
Id	miRNA	Read Counts								RPM (Reads per million reads)
		Ad1	Ad2	Gi1	Gi2	Ov1	Ov2	Ma1	Ma2	Ad1	Ad2	Gi1	Gi2	Ov1	Ov2	Ma1	Ma2
1	miR-7024-3p	82	612	679	161	30	53	131	184	109.907	712.63	172.745	125.399	281.891	1004.09	108.04	80.6738
2	novel-7	97	26	3	1	34	5	4	28	130.012	30.2751	0.763233	0.778874	319.477	94.7257	3.29894	12.2765
3	miR-2k	13	0	76	3	3	1	12	1	17.4243	0	19.3352	2.33662	28.1891	18.9451	9.89681	0.438445
4	miR-1782	0	0	0	13	0	2	0	0	0	0	0	10.1254	0	37.8903	0	0
5	miR-2a	3094	4943	42349	14048	1664	1808	8287	5356	4146.98	5755.77	10774.1	10941.6	15635.6	34252.8	6834.57	2348.31
6	miR-11651-3p	2	38	25	19	17	3	7	12	2.68066	44.2483	6.36027	14.7986	159.738	56.8354	5.77314	5.26134
7	miR-133b	0	2	1	0	55	20	11	2	0	2.32886	0.254411	0	516.801	378.903	9.07208	0.87689
8	novel-27	0	0	0	1	14	2	0	0	0	0	0	0.778874	131.549	37.8903	0	0
9	novel-12	0	0	0	0	73	2	1	0	0	0	0	0	685.936	37.8903	0.824734	0
10	novel-39	0	0	0	0	9	0	0	0	0	0	0	0	84.5674	0	0	0
11	novel-38	0	0	0	0	7	4	0	0	0	0	0	0	65.7746	75.7805	0	0
12	novel-31	0	0	0	0	0	8	0	0	0	0	0	0	0	151.561	0	0
13	novel-29	0	0	0	0	9	0	0	0	0	0	0	0	84.5674	0	0	0
14	novel-4	0	0	0	0	887	0	0	0	0	0	0	0	8334.59	0	0	0
15	miR-9649	0	0	0	0	5	0	0	0	0	0	0	0	46.9819	0	0	0
16	miR-9322	0	0	0	0	5	0	0	0	0	0	0	0	46.9819	0	0	0
17	miR-872a	0	0	0	0	24	0	0	0	0	0	0	0	225.513	0	0	0
18	miR-872	0	0	0	0	14	0	0	0	0	0	0	0	131.549	0	0	0
19	miR-7393-3p	0	0	4	0	0	0	4	0	0	0	1.01764	0	0	0	3.29894	0
20	miR-6576-3p	0	0	0	0	17	0	0	0	0	0	0	0	159.738	0	0	0
21	miR-591	0	0	0	0	5	0	0	0	0	0	0	0	46.9819	0	0	0
22	miR-451b	0	0	0	0	47	25	0	0	0	0	0	0	441.63	473.628	0	0
23	miR-4452	0	0	0	0	6	1	0	0	0	0	0	0	56.3783	18.9451	0	0
24	miR-3481	0	0	0	0	5	0	0	0	0	0	0	0	46.9819	0	0	0
25	miR-3471	0	0	0	0	13	1	0	0	0	0	0	0	122.153	18.9451	0	0
26	miR-1776	0	0	0	0	8	0	0	0	0	0	0	0	75.171	0	0	0
27	miR-12128	0	0	0	0	0	6	0	0	0	0	0	0	0	113.671	0	0
28	miR-1664-3p	0	0	0	0	0	7	0	0	0	0	0	0	0	132.616	0	0
29	miR-6562	2	2	22	0	199	0	0	2	2.68066	2.32886	5.59704	0	1869.88	0	0	0.87689
30	novel-28	0	0	1	0	14	0	0	0	0	0	0.254411	0	131.549	0	0	0
31	novel-34	0	0	1	0	12	0	0	0	0	0	0.254411	0	112.757	0	0	0
32	miR-183	25	532	390	105	8100	770	3	274	33.5082	619.476	99.2203	81.7818	76110.7	14587.8	2.4742	120.134
33	miR-2427	0	1	0	0	8	4	0	0	0	1.16443	0	0	75.171	75.7805	0	0
34	novel-10	1	3	2	1	83	8	3	2	1.34033	3.49328	0.508822	0.778874	779.899	151.561	2.4742	0.87689
35	miR-9198c	2	0	0	0	68	5	0	0	2.68066	0	0	0	638.954	94.7257	0	0
36	miR-181d-3p	0	10	5	4	94	109	0	2	0	11.6443	1.27205	3.1155	883.259	2065.02	0	0.87689
37	novel-19	0	1	1	0	33	0	0	0	0	1.16443	0.254411	0	310.08	0	0	0
38	novel-11	0	1	2	0	54	6	0	0	0	1.16443	0.508822	0	507.404	113.671	0	0
39	miR-190-3p	2	14	6	1	443	142	0	2	2.68066	16.302	1.52647	0.778874	4162.59	2690.21	0	0.87689
40	miR-549a	16	503	77	33	14526	8538	2	48	21.4453	585.707	19.5896	25.7029	136492	161754	1.64947	21.0453
41	miR-1728	1	0	16	0	17	0	6	0	1.34033	0	4.07058	0	159.738	0	4.9484	0
42	novel-25	0	0	1	1	11	0	2	1	0	0	0.254411	0.778874	103.36	0	1.64947	0.438445
43	miR-2i	97	194	1011	342	466	257	266	318	130.012	225.899	257.209	266.375	4378.71	4868.9	219.379	139.425
44	miR-4011a-3p	0	0	14	0	2	4	2	1	0	0	3.56175	0	18.7928	75.7805	1.64947	0.438445
45	miR-7398j-3p	0	5	8	4	0	2	3	4	0	5.82214	2.03529	3.1155	0	37.8903	2.4742	1.75378
46	miR-463-3p	12	254	63	101	331	174	0	193	16.084	295.765	16.0279	78.6663	3110.2	3296.45	0	84.6198
47	miR-4132	2	2	7	2	4	0	4	0	2.68066	2.32886	1.78088	1.55775	37.5855	0	3.29894	0
48	miR-7386i	0	5	0	1	4	4	0	0	0	5.82214	0	0.778874	37.5855	75.7805	0	0
49	miR-2h	432	127	1057	436	682	70	647	206	579.022	147.882	268.912	339.589	6408.33	1326.16	533.603	90.3196
50	miR-196a-3p	4	0	0	0	35	0	0	0	5.36132	0	0	0	328.873	0	0	0
51	miR-970	0	1	0	0	0	4	0	0	0	1.16443	0	0	0	75.7805	0	0
52	miR-20b-3p	1	0	2	0	5	0	0	0	1.34033	0	0.508822	0	46.9819	0	0	0
53	miR-2c	1044	1153	4277	1021	2333	724	1754	847	1399.3	1342.59	1088.12	795.231	21921.7	13716.3	1446.58	371.363
54	novel-40	0	2	2	0	0	4	0	0	0	2.32886	0.508822	0	0	75.7805	0	0
55	miR-2b	1758	2596	11268	3961	4589	1306	3154	2539	2356.3	3022.85	2866.7	3085.12	43120	24742.3	2601.21	1113.21
56	miR-2d	918	694	4788	1455	1211	851	1464	843	1230.42	808.113	1218.12	1133.26	11379	16122.3	1207.41	369.609
57	miR-6549-3p	18	45	131	43	130	46	12	15	24.1259	52.3992	33.3278	33.4916	1221.53	871.476	9.89681	6.57667
58	miR-3594	986	376	2803	979	3674	751	829	321	1321.57	437.825	713.114	762.518	34522.3	14227.8	683.705	140.741
59	miR-6707	1	1	9	0	4	0	2	0	1.34033	1.16443	2.2897	0	37.5855	0	1.64947	0
60	miR-6707a	1	1	9	0	4	0	2	0	1.34033	1.16443	2.2897	0	37.5855	0	1.64947	0
61	miR-1985	8393	11531	103328	39095	10250	7371	25291	22409	11249.4	13427	26287.8	30450.1	96312.9	139645	20858.4	9825.11
62	novel-24	0	1	9	6	2	3	2	2	0	1.16443	2.2897	4.67325	18.7928	56.8354	1.64947	0.87689
63	miR-2e	361	192	2808	1066	1015	385	687	373	483.859	223.57	714.386	830.28	9537.32	7293.88	566.592	163.54
64	miR-2g	142	258	1859	551	401	311	369	256	190.327	300.422	472.95	429.16	3767.95	5891.94	304.327	112.242
65	miR-96a	41	73	377	225	2	181	106	81	54.9535	85.0032	95.9129	175.247	18.7928	3429.07	87.4218	35.514
66	miR-2j	241	220	1564	543	248	208	338	110	323.019	256.174	397.899	422.929	2330.3	3940.59	278.76	48.2289
67	novel-18	4	7	60	30	25	2	9	3	5.36132	8.15099	15.2647	23.3662	234.909	37.8903	7.42261	1.31533
68	miR-184-3p	59652	23012	189819	80614	12585	1627	89210	158490	79953.4	26795.8	48292	62788.2	118253	30823.7	73574.5	69489.1
69	miR-2780d	33	435	573	354	18	55	569	1863	44.2309	506.526	145.777	275.722	169.135	1041.98	469.274	816.823
70	miR-4044a	4	11	25	11	2	2	19	35	5.36132	12.8087	6.36027	8.56762	18.7928	37.8903	15.6699	15.3456
71	novel-30	0	2	4	0	1	0	4	2	0	2.32886	1.01764	0	9.39638	0	3.29894	0.87689
72	novel-20	0	0	5	0	6	0	14	5	0	0	1.27205	0	56.3783	0	11.5463	2.19222
73	novel-32	1	1	3	1	0	2	3	6	1.34033	1.16443	0.763233	0.778874	0	37.8903	2.4742	2.63067
74	miR-43e	2	10	31	11	6	1	19	14	2.68066	11.6443	7.88674	8.56762	56.3783	18.9451	15.6699	6.13823
75	miR-7171	404	363	2027	627	280	94	849	1830	541.493	422.687	515.691	488.354	2630.99	1780.84	700.199	802.354
76	novel-23	0	1	13	0	1	0	0	8	0	1.16443	3.30734	0	9.39638	0	0	3.50756
77	miR-2059	125	26	1357	28	37	18	343	178	167.541	30.2751	345.236	21.8085	347.666	341.012	282.884	78.0432
78	miR-307a	2168	1882	20788	8983	881	932	8116	11447	2905.84	2191.45	5288.7	6996.63	8278.21	17656.9	6693.54	5018.88
79	miR-1422p	3	2	9	8	0	1	11	7	4.02099	2.32886	2.2897	6.231	0	18.9451	9.07208	3.06911
80	miR-3086-3p	0	0	4	2	3	0	3	28	0	0	1.01764	1.55775	28.1891	0	2.4742	12.2765
81	novel-8	9	4	48	21	4	3	47	61	12.063	4.65771	12.2117	16.3564	37.5855	56.8354	38.7625	26.7451
82	miR-2285cd	6750	1847	39293	14428	1374	693	14311	6484	9047.23	2150.7	9996.57	11237.6	12910.6	13129	11802.8	2842.88
83	miR-283	156	76	5240	908	137	110	447	152	209.091	88.4965	1333.11	707.218	1287.3	2083.96	368.656	66.6436
84	miR-216	10	19	559	183	1	31	58	45	13.4033	22.1241	142.216	142.534	9.39638	587.299	47.8346	19.73
85	miR-11268	1	1	4	6	1	0	1	4	1.34033	1.16443	1.01764	4.67325	9.39638	0	0.824734	1.75378
86	miR-2f	346	455	3277	1254	110	103	817	633	463.754	529.815	833.705	976.709	1033.6	1951.35	673.808	277.536
87	miR-2061	31	9	434	265	30	12	448	48	41.5502	10.4798	110.414	206.402	281.891	227.342	369.481	21.0453
88	miR-1338	5	9	351	42	11	2	46	134	6.70165	10.4798	89.2983	32.7127	103.36	37.8903	37.9378	58.7516
89	miR-4044b	4	19	34	59	3	2	20	73	5.36132	22.1241	8.64997	45.9536	28.1891	37.8903	16.4947	32.0065
90	miR-33	21	69	796	514	25	11	142	303	28.1469	80.3455	202.511	400.341	234.909	208.396	117.112	132.849
91	miR-92c	66	87	5595	830	28	56	500	272	88.4618	101.305	1423.43	646.466	263.099	1060.93	412.367	119.257
92	miR-5853	2	3	49	210	19	1	12	46	2.68066	3.49328	12.4661	163.564	178.531	18.9451	9.89681	20.1685
93	miR-1788b-3p	2	2	58	7	2	0	3	2	2.68066	2.32886	14.7558	5.45212	18.7928	0	2.4742	0.87689
94	miR-9335	3866	6710	37401	9058	662	523	10991	9636	5181.72	7813.31	9515.22	7055.04	6220.4	9908.31	9064.65	4224.85
95	novel-6	0	11	137	60	4	2	12	10	0	12.8087	34.8543	46.7325	37.5855	37.8903	9.89681	4.38445
96	novel-13	3	3	48	1	1	0	7	1	4.02099	3.49328	12.2117	0.778874	9.39638	0	5.77314	0.438445
97	miR-10723	1	3	26	36	1	0	3	0	1.34033	3.49328	6.61469	28.0395	9.39638	0	2.4742	0
98	miR-2774b	0	0	213	13	1	0	0	0	0	0	54.1895	10.1254	9.39638	0	0	0
99	miR-96	57	81	7728	2638	24	36	1028	889	76.3988	94.3186	1966.09	2054.67	225.513	682.025	847.827	389.777
100	miR-96b	72	97	8726	2133	24	60	1179	735	96.5037	112.949	2219.99	1661.34	225.513	1136.71	972.362	322.257
101	miR-981	44	7	1225	612	19	14	524	106	58.9745	8.15099	311.653	476.671	178.531	265.232	432.161	46.4751
102	miR-496	633	299	55294	15229	703	397	9092	7510	848.429	348.164	14067.4	11861.5	6605.65	7521.22	7498.48	3292.72
103	miR-92a	730	136	19519	2021	198	97	3517	835	978.441	158.362	4965.85	1574.11	1860.48	1837.68	2900.59	366.101
104	let-7a	97276	100842	247040	90988	3927	2002	98749	358477	130382	117423	62849.7	70868.2	36899.6	37928.2	81441.7	157172
105	novel-33	1	2	5	0	0	0	3	2	1.34033	2.32886	1.27205	0	0	0	2.4742	0.87689
106	miR-2767	0	3	0	0	0	0	2	3	0	3.49328	0	0	0	0	1.64947	1.31533
107	miR-100	73232	245073	380733	65873	1772	4001	118591	498166	98155	285370	96862.7	51306.8	16650.4	75799.5	97806	218418
108	miR-1-3p	33653	96468	80126	18102	362	652	43466	170088	45106.1	112330	20384.9	14099.2	3401.49	12352.2	35847.9	74574.2
109	miR-286	3	0	1	0	0	0	2	0	4.02099	0	0.254411	0	0	0	1.64947	0
110	miR-4707	7570	10031	23979	2207	199	27	4482	12708	10146.3	11680.4	6100.52	1718.98	1869.88	511.519	3696.46	5571.76
111	miR-87a	24801	34072	95853	23310	2358	612	18440	77868	33241.5	39674.4	24386.1	18155.6	22156.7	11594.4	15208.1	34140.8
112	novel-15	2	10	19	3	0	0	2	14	2.68066	11.6443	4.83381	2.33662	0	0	1.64947	6.13823
113	miR-2l	1	16	8	9	0	0	2	9	1.34033	18.6308	2.03529	7.00987	0	0	1.64947	3.946
114	miR-7035	3	1	5	2	0	0	0	5	4.02099	1.16443	1.27205	1.55775	0	0	0	2.19222
115	miR-22-3p	74550	51883	45425	15280	2580	1928	15631	17568	99921.6	60414	11556.6	11901.2	24242.7	36526.2	12891.4	7702.6
116	miR-9007	14688	42526	51536	21455	1447	1100	19449	16275	19686.8	49518.5	13111.3	16710.8	13596.6	20839.6	16040.3	7135.69
117	miR-502a-3p	0	6	0	2	0	0	0	0	0	6.98657	0	1.55775	0	0	0	0
118	miR-10820	5961	4242	362	81	50	14	1077	2902	7989.71	4939.5	92.0968	63.0888	469.819	265.232	888.239	1272.37
119	miR-125a	47224	13750	58363	28143	1956	1046	33366	21145	63295.7	16010.9	14848.2	21919.9	18379.3	19816.6	27518.1	9270.91
120	miR-485-3p	0	57	0	2	0	0	0	5	0	66.3724	0	1.55775	0	0	0	2.19222
121	miR-191b	0	79	0	0	0	0	0	4	0	91.9898	0	0	0	0	0	1.75378
122	miR-1991	316	2639	2	1	0	0	11	15	423.544	3072.92	0.508822	0.778874	0	0	9.07208	6.57667
123	miR-8063	1	5	2	0	0	0	0	1	1.34033	5.82214	0.508822	0	0	0	0	0.438445
124	miR-133a	62650	93666	2248	241	41	11	8385	18656	83971.7	109067	571.916	187.709	385.251	208.396	6915.4	8179.63
125	novel-14	10	33	0	2	0	0	5	2	13.4033	38.4261	0	1.55775	0	0	4.12367	0.87689
126	miR-307b	116909	34307	72869	32931	9615	3577	75347	49397	156697	39948	18538.7	25649.1	90346.2	67766.7	62141.2	21657.9
127	novel-9	0	57	22	30	0	3	2	64	0	66.3724	5.59704	23.3662	0	56.8354	1.64947	28.0605
128	miR-2424	4022	457	828	311	503	11	281	6917	5390.81	532.143	210.652	242.23	4726.38	208.396	231.75	3032.72
129	miR-6857-3p	14	11	3	9	0	1	19	14	18.7646	12.8087	0.763233	7.00987	0	18.9451	15.6699	6.13823
130	miR-190	2041	7894	11419	3254	387	370	6029	30627	2735.61	9191.99	2905.12	2534.46	3636.4	7009.7	4972.32	13428.2
131	miR-99b-3p	0	1	2	0	0	0	1	3	0	1.16443	0.508822	0	0	0	0.824734	1.31533
132	novel-22	0	4	6	0	0	0	0	17	0	4.65771	1.52647	0	0	0	0	7.45356
133	novel-42	1	0	0	0	0	0	5	1	1.34033	0	0	0	0	0	4.12367	0.438445
134	miR-99a-3p	0	1	3	0	0	0	1	6	0	1.16443	0.763233	0	0	0	0.824734	2.63067
135	novel-1	239	807	2711	404	11	19	1049	3673	320.339	939.693	689.708	314.665	103.36	359.958	865.146	1610.41
136	miR-3156-3p	33	50	677	144	17	3	212	625	44.2309	58.2214	172.236	112.158	159.738	56.8354	174.844	274.028
137	miR-12	29	23	461	71	17	0	189	136	38.8696	26.7818	117.283	55.3001	159.738	0	155.875	59.6285
138	novel-2	9	3	290	155	0	11	161	359	12.063	3.49328	73.7792	120.726	0	208.396	132.782	157.402
139	miR-154b	675	801	3937	197	256	27	6876	5358	904.723	932.707	1001.62	153.438	2405.47	511.519	5670.87	2349.19
140	miR-137-3p	4	0	51	15	3	0	73	129	5.36132	0	12.975	11.6831	28.1891	0	60.2056	56.5594
141	miR-1993	10	3	1	0	2	2	609	462	13.4033	3.49328	0.254411	0	18.7928	37.8903	502.263	202.561
142	miR-9681b	0	0	2	0	0	0	7	8	0	0	0.508822	0	0	0	5.77314	3.50756
143	novel-21	0	0	1	0	0	0	7	3	0	0	0.254411	0	0	0	5.77314	1.31533
144	miR-8871	0	0	0	0	0	0	0	6	0	0	0	0	0	0	0	2.63067
145	miR-1493	4	1	4	3	0	0	613	291	5.36132	1.16443	1.01764	2.33662	0	0	505.562	127.587
146	miR-9a-3p	16	4	61	15	2	0	447	804	21.4453	4.65771	15.5191	11.6831	18.7928	0	368.656	352.51
147	miR-9b-3p	13	6	25	8	0	0	659	712	17.4243	6.98657	6.36027	6.231	0	0	543.5	312.173
148	miR-1990c-3p	2672	172	30	18	63	3	144410	98557	3581.36	200.282	7.63233	14.0197	591.972	56.8354	119100	43211.8
149	miR-4181	3	0	0	1	0	0	207	133	4.02099	0	0	0.778874	0	0	170.72	58.3132
150	miR-10a	195	556	1368	316	29	48	6001	21030	261.364	647.422	348.034	246.124	272.495	909.366	4949.23	9220.49
151	miR-876	9	12	0	0	3	0	660	1495	12.063	13.9731	0	0	28.1891	0	544.325	655.475
152	novel-3	0	0	0	0	1	0	236	939	0	0	0	0	9.39638	0	194.637	411.7
153	miR-10763	3	1	145	45	1	0	83	144	4.02099	1.16443	36.8896	35.0493	9.39638	0	68.4529	63.136
154	miR-3374-3p	0	0	5	0	0	0	3	0	0	0	1.27205	0	0	0	2.4742	0
155	miR-124	215	158	3823	1281	19	0	3870	2133	288.171	183.98	972.613	997.738	178.531	0	3191.72	935.203
156	miR-4185	1	0	37	5	0	0	21	31	1.34033	0	9.41321	3.89437	0	0	17.3194	13.5918
157	miR-43	0	0	0	1	0	0	0	6	0	0	0	0.778874	0	0	0	2.63067
158	miR-81c	0	0	0	2	0	0	0	12	0	0	0	1.55775	0	0	0	5.26134
159	miR-7393	0	0	0	0	9	0	0	0	0	0	0	0	84.5674	0	0	0
160	miR-8908b	0	0	7	0	0	0	7	0	0	0	1.78088	0	0	0	5.77314	0
161	miR-6767	10	5	601	67	6	1	1085	490	13.4033	5.82214	152.901	52.1846	56.3783	18.9451	894.837	214.838
162	novel-41	0	0	3	0	0	0	6	0	0	0	0.763233	0	0	0	4.9484	0
163	miR-10397	0	1	5	0	0	0	1	0	0	1.16443	1.27205	0	0	0	0.824734	0
164	miR-12221	4	12	75	16	0	0	10	15	5.36132	13.9731	19.0808	12.462	0	0	8.24734	6.57667
165	miR-6637-3p	1	8	31	8	0	0	7	4	1.34033	9.31542	7.88674	6.231	0	0	5.77314	1.75378
166	novel-26	3	0	12	1	0	0	1	0	4.02099	0	3.05293	0.778874	0	0	0.824734	0
167	miR-138-3p	1	0	4	1	0	0	0	0	1.34033	0	1.01764	0.778874	0	0	0	0
168	novel-17	1	9	3	24	0	0	0	4	1.34033	10.4798	0.763233	18.693	0	0	0	1.75378
169	miR-1799	0	1	0	3	0	0	0	7	0	1.16443	0	2.33662	0	0	0	3.06911
170	miR-193a	1183	3109	38161	8339	6	19	9436	23254	1585.61	3620.21	9708.58	6495.03	56.3783	359.958	7782.19	10195.6
171	novel-36	0	0	7	0	0	0	1	3	0	0	1.78088	0	0	0	0.824734	1.31533
172	miR-2973-3p	0	0	6	0	0	0	2	0	0	0	1.52647	0	0	0	1.64947	0
173	novel-35	0	0	3	2	0	0	0	6	0	0	0.763233	1.55775	0	0	0	2.63067
174	miR-2028-3p	1	8	48	7	1	0	16	15	1.34033	9.31542	12.2117	5.45212	9.39638	0	13.1957	6.57667
175	miR-8980	0	0	9	0	0	0	4	0	0	0	2.2897	0	0	0	3.29894	0
176	miR-71	26738	21512	117455	45211	1459	1003	39303	74797	35837.7	25049.2	29881.8	35213.7	13709.3	19002	32414.5	32794.4
177	miR-87b	5346	8680	38369	12256	464	107	9574	42003	7165.4	10107.2	9761.49	9545.89	4359.92	2027.13	7896	18416
178	miR-29a-3p	285	435	39952	11906	97	74	2300	3214	381.994	506.526	10164.2	9273.28	911.449	1401.94	1896.89	1409.16
179	novel-5	5	17	434	168	0	2	37	15	6.70165	19.7953	110.414	130.851	0	37.8903	30.5152	6.57667
180	novel-37	0	0	11	0	0	0	0	0	0	0	2.79852	0	0	0	0	0
181	novel-16	0	0	46	0	0	0	0	0	0	0	11.7029	0	0	0	0	0
182	miR-9692-3p	0	0	11	0	0	0	0	0	0	0	2.79852	0	0	0	0	0
183	miR-6757-3p	0	0	5	2	0	0	0	0	0	0	1.27205	1.55775	0	0	0	0
184	miR-6545	0	0	6	2	0	0	0	0	0	0	1.52647	1.55775	0	0	0	0
185	miR-601	0	0	5	0	0	0	0	0	0	0	1.27205	0	0	0	0	0
186	miR-10262-3p	0	0	5	1	0	0	0	0	0	0	1.27205	0.778874	0	0	0	0
187	miR-12346	0	0	10	0	0	0	0	0	0	0	2.54411	0	0	0	0	0
188	miR-503	1	0	27	4	0	0	1	0	1.34033	0	6.8691	3.1155	0	0	0.824734	0
189	miR-8215b-3p	1	0	27	13	0	0	1	0	1.34033	0	6.8691	10.1254	0	0	0.824734	0
190	miR-210-3p	286	212	12797	4111	26	3	1474	634	383.334	246.859	3255.7	3201.95	244.306	56.8354	1215.66	277.974
191	miR-357	145	274	7270	3457	2	9	441	885	194.348	319.053	1849.57	2692.57	18.7928	170.506	363.708	388.024
192	miR-29b-3p	923	764	95968	33628	55	75	6083	4129	1237.12	889.623	24415.3	26192	516.801	1420.89	5016.86	1810.34
193	miR-6770	0	0	28	0	0	0	0	1	0	0	7.12351	0	0	0	0	0.438445
194	miR-6770a	0	0	26	0	0	0	0	1	0	0	6.61469	0	0	0	0	0.438445
195	miR-317	1669	4414	48032	15515	41	68	2001	1913	2237.01	5139.78	12219.9	12084.2	385.251	1288.27	1650.29	838.745
196	miR-34a	5657	2960	53294	22042	123	82	7818	6730	7582.25	3446.71	13558.6	17168	1155.75	1553.5	6447.77	2950.73
197	miR-43b	2	0	17	5	0	0	3	1	2.68066	0	4.32499	3.89437	0	0	2.4742	0.438445
198	miR-8253-3p	1	0	7	4	0	0	1	2	1.34033	0	1.78088	3.1155	0	0	0.824734	0.87689
199	miR-8451-3p	0	1	7	2	0	0	2	0	0	1.16443	1.78088	1.55775	0	0	1.64947	0
200	miR-9785	9	0	107	0	0	0	19	0	12.063	0	27.222	0	0	0	15.6699	0
201	miR-3109	2	0	38	0	0	0	7	0	2.68066	0	9.66762	0	0	0	5.77314	0
202	miR-365	5117	2966	82026	20277	185	118	18631	21488	6858.47	3453.69	20868.3	15793.2	1738.33	2235.53	15365.6	9421.3
203	miR-146b-3p	2505	2662	28086	10027	107	19	8603	8628	3357.53	3099.71	7145.39	7809.77	1005.41	359.958	7095.19	3782.9
204	miR-9681a	0	23	204	45	0	0	47	65	0	26.7818	51.8998	35.0493	0	0	38.7625	28.4989
205	miR-31	2780	406	129818	28235	49	3	22582	18156	3726.12	472.758	33027.1	21991.5	460.422	56.8354	18624.1	7960.4
206	miR-4057	27	4	1723	715	3	0	338	520	36.1889	4.65771	438.35	556.895	28.1891	0	278.76	227.991
207	miR-7421	11	3	1644	514	0	1	349	314	14.7436	3.49328	418.252	400.341	0	18.9451	287.832	137.672
208	miR-92b	1154	146	25225	3161	173	19	4891	936	1546.74	170.006	6417.52	2462.02	1625.57	359.958	4033.77	410.384
209	miR-8935	61	40	6361	2819	2	1	1096	1842	81.7601	46.5771	1618.31	2195.65	18.7928	18.9451	903.909	807.615
210	miR-4078-3p	0	0	0	4	0	0	0	3	0	0	0	3.1155	0	0	0	1.31533
211	miR-496a	0	0	26	2	0	0	4	0	0	0	6.61469	1.55775	0	0	3.29894	0
212	miR-9542a-3p	4	0	62	29	0	0	13	6	5.36132	0	15.7735	22.5874	0	0	10.7215	2.63067
213	miR-252a	1027	395	76557	18297	2	1	6812	12703	1376.52	459.949	19476.9	14251.1	18.7928	18.9451	5618.09	5569.56
214	miR-10311	0	0	10	0	0	0	1	0	0	0	2.54411	0	0	0	0.824734	0
215	miR-3771-3p	0	0	3	1	0	0	0	1	0	0	0.763233	0.778874	0	0	0	0.438445
216	miR-4524a	427	43	18757	4456	60	0	3286	378	572.321	50.0704	4771.99	3470.66	563.783	0	2710.08	165.732
217	miR-278	55	21	2229	879	0	10	437	172	73.7181	24.453	567.082	684.631	0	189.451	360.409	75.4125
218	miR-4066-3p	0	0	3	12	0	0	1	4	0	0	0.763233	9.34649	0	0	0.824734	1.75378
219	miR-93-3p	0	0	7	0	0	0	0	1	0	0	1.78088	0	0	0	0	0.438445
220	miR-10265-3p	0	0	5	0	0	0	1	0	0	0	1.27205	0	0	0	0.824734	0
221	miR-4581	0	0	27	0	0	0	5	0	0	0	6.8691	0	0	0	4.12367	0
222	miR-1671	320	116	9167	3245	15	0	2263	3867	428.906	135.074	2332.19	2527.45	140.946	0	1866.37	1695.47
223	miR-12352	0	0	14	1	0	0	4	0	0	0	3.56175	0.778874	0	0	3.29894	0
224	miR-619-3p	0	0	8	4	0	0	5	0	0	0	2.03529	3.1155	0	0	4.12367	0
225	miR-279	26986	8332	1359669	503640	8383	6382	246772	392310	36170.1	9702.01	345915	392272	78769.8	120908	203521	172006
226	miR-4069	179	155	14517	2910	11	62	2933	961	239.919	180.486	3693.28	2266.52	103.36	1174.6	2418.95	421.345
227	miR-200a	1104	203	57211	17488	291	184	18266	5966	1479.72	236.379	14555.1	13621	2734.35	3485.9	15064.6	2615.76
228	miR-96c	1	3	44	12	1	0	11	13	1.34033	3.49328	11.1941	9.34649	9.39638	0	9.07208	5.69978
		Cluster 1	Cluster 2	Cluster 3	Cluster 4
